# Supplementary material for: An Editing-Site-Specific PCR Method for Detection and Quantification of CAO1-Edited Rice
Source: Foods. 2021 May 27;10(6):1209. doi: 10.3390/foods10061209 (PMC8226746; doi:10.3390/foods10061209)
Supplement: Supplementary file 1 [file foods-10-01209-s001.zip]

Archive with 1 entries (1 files):
- foods-1221815-supplementary.pdf
